# Supplementary material for: High-Efficiency Purification and Morphology Regulation of CaSO4·2H2O Crystals from Phosphogypsum
Source: Molecules. 2024 Aug 19;29(16):3910. doi: 10.3390/molecules29163910 (PMC11357588; doi:10.3390/molecules29163910)
Supplement: Supplementary file 1 [file molecules-29-03910-s001.zip]

Archive with 1 entries (1 files):
- molecules-3119155-supplementary.pdf
